# Supplementary material for: A Nanozymatic-Mediated Smartphone Colorimetric Sensing Platform for the Detection of Dimethyl Phthalate (DMP) and Dibutyl Phthalate (DBP)
Source: Biosensors (Basel). 2023 Oct 8;13(10):919. doi: 10.3390/bios13100919 (PMC10605576; doi:10.3390/bios13100919)
Supplement: Supplementary file 1 [file biosensors-13-00919-s001.zip]

Archive with 1 entries (1 files):
- biosensors-2630451-supplementary.pdf
